# Supplementary material for: Reimagining the machine learning life cycle to improve educational outcomes of students
Source: Proc Natl Acad Sci U S A. 2023 Feb 24;120(9):e2204781120. doi: 10.1073/pnas.2204781120 (PMC9992853; doi:10.1073/pnas.2204781120)
Supplement: Supplementary file 3 — Dataset S02 (XLSX) [file pnas.2204781120.sd02.xlsx]

## Sheet: Categorized by broad topic
No.	Title	Year	Abstract	Venue	Authors	Education topics/Keywords	Open to discuss (Number of participants)	Prefer to discuss (Number of participants)	Number of interviews discussed	Participants who discussed
	Standardized assessment; Psychometrics
1	Time-varying learning and content analytics via sparse factor analysis	2014	We propose SPARFA-Trace, a new machine learning-based framework for time-varying learning and content analytics for educational applications. We develop a novel message passing-based, blind, approximate Kalman filter for sparse factor analysis (SPARFA) that jointly traces learner concept knowledge over time, analyzes learner concept knowledge state transitions (induced by interacting with learnin…	KDD	Andrew S. Lan and Christoph Studer and Richard G. Baraniuk	Psychometrics; Standardized assessment; Item difficulty	1	0	0	none
2	Question Difficulty Prediction for READING Problems in Standard Tests	2017	Standard tests aim to evaluate the performance of examinees using different tests with consistent difficulties. Thus, a critical demand is to predict the difficulty of each test question before the test is conducted. Existing studies are usually based on the judgments of education experts (e.g., teachers), which may be subjective and labor intensive. In this paper, we propose a novel Test-aware A…	AAAI	Zhenya Huang and Qi Liu and E. Chen and Hongke Zhao and Mingyong Gao and Si Wei and Y. Su and G. Hu	Psychometrics; Standardized assessment; Test item difficulty	1	0	1	P13
3	QuesNet: A Unified Representation for Heterogeneous Test Questions	2019	Understanding learning materials (e.g. test questions) is a crucial issue in online learning systems, which can promote many applications in education domain. Unfortunately, many supervised approaches suffer from the problem of scarce human labeled data, whereas abundant unlabeled resources are highly underutilized. To alleviate this problem, an effective solution is to use pre-trained representa…	KDD	Yin, Yu and Liu, Qi and Huang, Zhenya and Chen, Enhong and Tong, Wei and Wang, Shijin and Su, Yu	Linguistics; Psychometrics;	0	0	0	none
4	Knowledge Tracing Machines: Factorization Machines for Knowledge Tracing	2019	Knowledge tracing is a sequence prediction problem where the goal is to predict the outcomes of students over questions as they are interacting with a learning platform. By tracking the evolution of the knowledge of some student, one can optimize instruction. Existing methods are either based on temporal latent variable models, or factor analysis with temporal features. We here show that factoriz…	AAAI	Jill-Jênn Vie and Hisashi Kashima	Psychometrics; Latent Variable Analysis; Student learning; Higher Education	0	0	0	none
	MOOCs
5	Probabilistic Graphical Models for Boosting Cardinal and Ordinal Peer Grading in MOOCs	2015	With the enormous scale of massive open online courses (MOOCs), peer grading is vital for addressing the assessment challenge for open-ended assignments or exams while at the same time providing students with an effective learning experience through involvement in the grading process. Most existing MOOC platforms use simple schemes for aggregating peer grades, e.g., taking the median or mean. To …	AAAI	Mi, Fei and Yeung, Dit-Yan	MOOCs; Peer Assessment; Higher education	1	0	0	none
6	Learning Latent Engagement Patterns of Students in Online Courses	2014	Maintaining and cultivating student engagement is critical for learning. Understanding factors affecting student engagement will help in designing better courses and improving student retention. The large number of participants in massive open online courses (MOOCs) and data collected from their interaction with the MOOC open up avenues for studying student engagement at scale. In this work, we d…	AAAI	Ramesh, Arti and Goldwasser, Dan and Huang, Bert and Daum\'{e}, Hal and Getoor, Lise	Higher education; Student learning (higher ed); Student engagement; College Success; MOOCs	2	2	0	none
7	Identifying At-Risk Students in Massive Open Online Courses	2015	Massive Open Online Courses (MOOCs) have received widespread attention for their potential to scale higher education, with multiple platforms such as Coursera, edX and Udacity recently appearing. Despite their successes, a major problem faced by MOOCs is low completion rates. In this paper, we explore the accurate early identification of students who are at risk of not completing courses. We buil…	AAAI	He, Jiazhen and Bailey, James and Rubinstein, Benjamin I. P. and Zhang, Rui	MOOCs; Student Success; Higher education; Predictive Analysis	5	2	2	P14, P12
8	Deep Reinforcement Learning for Syntactic Error Repair in Student Programs	2019	Novice programmers often struggle with the formal syntax of programming languages. In the traditional classroom setting, they can make progress with the help of real time feedback from their instructors which is often impossible to get in the massive open online course (MOOC) setting. Syntactic error repair techniques have huge potential to assist them at scale. Towards this, we design a novel pr…	AAAI	Gupta, Rahul and Kanade, Aditya and Shevade, Shirish	Higher education; Student learning (higher ed); MOOCs	0	0	0	none
9	Zero Shot Learning for Code Education: Rubric Sampling with Deep Learning Inference	2019	In modern computer science education, massive open online courses (MOOCs) log thousands of hours of data about how students solve coding challenges. Being so rich in data, these platforms have garnered the interest of the machine learning community, with many new algorithms attempting to autonomously provide feedback to help future students learn. But what about those first hundred thousand stude…	AAAI	Mike Wu and Milan Mosse and Noah Goodman and Chris Piech	Higher education; Student learning (higher ed); College Success; MOOCs	0	1	1	P11
	Predicting secondary success; Early warning systems
10	A Machine Learning Framework to Identify Students at Risk of Adverse Academic Outcomes	2015	Many school districts have developed successful intervention programs to help students graduate high school on time. However, identifying and prioritizing students who need those interventions the most remains challenging. This paper describes a machine learning framework to identify such students, discusses features that are useful for this task, applies several classification algorithms, and ev…	KDD	Lakkaraju, Himabindu and Aguiar, Everaldo and Shan, Carl and Miller, David and Bhanpuri, Nasir and Ghani, Rayid and Addison, Kecia L.	Early Warning Systems (EWIS); Secondary Success	5	7	3	P03, P01, P09
11	Predicting student risks through longitudinal analysis	2014	Poor academic performance in K-12 is often a precursor to unsatisfactory educational outcomes such as dropout, which are associated with significant personal and social costs. Hence, it is important to be able to predict students at risk of poor performance, so that the right personalized intervention plans can be initiated. In this paper, we report on a large-scale study to identify students at …	KDD	Tamhane, Ashay and Ikbal, Shajith and Sengupta, Bikram and Duggirala, Mayuri and Appleton, James	Student learning (K-12); Standardized assessment; Achievement; Early warning systems	6	7	2	P04, P08
	Higher education
12	Progressive Prediction of Student Performance in College Programs	2017	Accurately predicting students' future performance based on their tracked academic records in college programs is crucial for effectively carrying out necessary pedagogical interventions to ensure students' on-time graduation. Although there is a rich literature on predicting student performance in solving problems and studying courses using data-driven approaches, predicting student performance …	AAAI	Xu, Jie and Han, Yuli and Marcu, Daniel and Schaar, Mihaela van der	Higher education; College Success; Predictive modelling	7	5	2	P10, P02
13	GRADE: Machine Learning Support for Graduate Admissions	2013	This paper describes GRADE, a statistical machine learning system developed to support the work of the graduate admissions committee at the University of Texas at Austin Department of Computer Science (UTCS). In recent years, the number of applications to the UTCS PhD program has become too large to manage with a traditional review process. GRADE uses historical admissions data to predict how lik…	AAAI	Austin Waters and R. Miikkulainen	Higher education; Graduate studies; College Access	5	5	2	P06, P07
	Language and writing
14	Spoken English Grading: Machine Learning with Crowd Intelligence	2015	In this paper, we address the problem of grading spontaneous speech using a combination of machine learning and crowdsourcing. Traditional machine learning techniques solve the stated problem inadequately as automatic speaker-independent speech transcription is inaccurate. The features derived from it are also inaccurate and so is the machine learning model developed for speech evaluation. We pro…	KDD	Shashidhar, Vinay and Pandey, Nishant and Aggarwal, Varun	Qualitative methods; Cognitive psychology; Linguistics	2	1	0	none
15	A Semantics-based Model for Predicting Children's Vocabulary	2019	Intelligent tutoring systems (ITS) provide educational benefits through one-on-one tutoring by assessing children's existing knowledge and providing tailored educational content. In the domain of language acquisition, several studies have shown that children often learn new words by forming semantic relationships with words they already know. In this paper, we present a model that uses word seman…	IJCAI	Grover, Ishaan and Park, Hae Won and Breazeal, Cynthia	Linguistics; Vocabulary; Language acquisition	1	1	0	none
16	Formative Essay Feedback Using Predictive Scoring Models	2017	A major component of secondary education is learning to write effectively, a skill which is bolstered by repeated practice with formative guidance. However, providing focused feedback to every student on multiple drafts of each essay throughout the school year is a challenge for even the most dedicated of teachers. This paper first establishes a new ordinal essay scoring model and its state of th…	KDD	Woods, Bronwyn and Adamson, David and Miel, Shayne and Mayfield, Elijah	Automated essay scoring; Writing; Assessment	1	4	1	P05
	Course prerequisites and textbooks
17	Semi-Supervised Techniques for Mining Learning Outcomes and Prerequisites	2017	Educational content of today no longer only resides in textbooks and classrooms; more and more learning material is found in a free, accessible form on the Internet. Our long-standing vision is to transform this web of educational content into an adaptive, web-scale "textbook", that can guide its readers to most relevant "pages" according to their learning goal and current knowledge. In this pape…	KDD	Labutov, Igor and Huang, Yun and Brusilovsky, Peter and He, Daqing	Textbooks; course prerequisites; online learning	4	1	0	none
18	Inferring Concept Prerequisite Relations from Online Educational Resources	2019	The Internet has rich and rapidly increasing sources of high quality educational content. Inferring prerequisite relations between educational concepts is required for modern large-scale online educational technology applications such as personalized recommendations and automatic curriculum creation. We present PREREQ, a new supervised learning method for inferring concept prerequisite relations.…	AAAI	Sudeshna Roy and Meghana Madhyastha and Sheril Lawrence and Vaibhav Rajan	Higher education; Student learning (higher ed); course prerequisites	2	0	0	none
	Student health
19	Probabilistic Latent Variable Modeling for Assessing Behavioral Influences on Well-Being	2019	Health research has an increasing focus on promoting well-being and positive mental health, to prevent disease and to more effectively treat disorders. The availability of rich multi-modal datasets and advances in machine learning methods are now enabling data science research to begin to objectively assess well-being. However, most existing studies focus on detecting the current state or predict…	KDD	Nosakhare, Ehimwenma and Picard, Rosalind	Psychometrics; Latent Variable Analysis; Student health; Higher Education	2	1	1	P15
20	Exercise-Enhanced Sequential Modeling for Student Performance Prediction	2018	In online education systems, for offering proactive services to students (e.g., personalized exercise recommendation), a crucial demand is to predict student performance (e.g., scores) on future exercising activities. Existing prediction methods mainly exploit the historical exercising records of students, where each exercise is usually represented as the manually labeled knowledge concepts, and …	AAAI	Yu Su, Qingwen Liu, Qi Liu, Zhenya Huang, Yu Yin, Enhong Chen, Chris Ding, Si Wei, Guoping Hu	Student Health; Exercise; Sports education	0	0	0	none
