# Supplementary material for: Reimagining the machine learning life cycle to improve educational outcomes of students
Source: Proc Natl Acad Sci U S A. 2023 Feb 24;120(9):e2204781120. doi: 10.1073/pnas.2204781120 (PMC9992853; doi:10.1073/pnas.2204781120)
Supplement: Supplementary file 6 — Dataset S05 (XLSX) [file pnas.2204781120.sd05.xlsx]

## Sheet: Sorted alphabetically
Code	description	Total number of interviews with mentions	Total mentions	P05	P13	P10	P04	P14	P09	P07	P12	P08	P15	P11	P03	P06	P02	P01
Advantages of ML: Formalization drives systematic change	The use of ML encourages formalization of processes and decision variables. Sometimes this forces systematic improvements. ML formalization also leads to efficiency/standardization.	3	11	0	0	0	0	0	0	4	0	0	0	0	0	2	0	5
Advantages of ML: Incremental changes	Improvements in ML prediction qualities are usually incremental. However, small incremental improvements can affect a large number of people at scale, and/or accumulate.	6	10	0	3	1	2	1	0	0	2	0	0	1	0	0	0	0
Advantages of ML: Low cost	ML interventions are often done in response to lack of resources.	8	19	0	0	5	1	0	0	1	1	0	0	1	1	1	0	8
Advantages of ML: Personalization	ML is used for personalized educational tools.	7	8	0	0	1	0	0	0	2	1	0	0	1	1	1	0	1
Advantages of ML: Real Time Feedback	ML can provide large amounts of immediate (real-time) feedback to students.	3	3	0	0	1	1	0	0	0	1	0	0	0	0	0	0	0
Advantages of ML: Reduces embarassment	Students asking questions to chatbots or getting essay feedback are less afraid to ask sensitive questions to an ML system. Interactions with machines might mitigate social anxiety or social desirability response bias.	4	6	1	0	3	0	1	0	0	0	0	0	0	0	0	0	1
Cultural attitudes and consequences of prediction	Using prediction itself reflects and propagates a culture that promotes the value of data and automation over existing education/human values.	6	33	15	2	0	0	6	1	0	1	0	0	0	8	0	0	0
Data challenges: Biased data from humans	Data comes from past human decisions that have not been critically evaluated for bias.	6	15	0	0	1	0	0	0	7	0	1	0	2	0	3	0	1
Data challenges: Relevant data not collected	Data (features) that would be more relevant or would contain critical information is not available, or not collected. Examples of under-collected data: teacher data, school data, home life, parental interactions, financial. Proxies may also be biased.	11	73	0	1	3	10	14	0	1	8	14	1	5	0	1	15	0
Data challenges: Use of race data	Contention around whether to include race as a feature in the model, whether the model is “using” race information via proxies. Demographic data may be used differently for auditing vs. prediction/intervention.	8	48	0	0	0	5	8	0	2	0	8	0	0	4	10	8	3
Education goals: Equitable access	Ensuring all students have equitable access to educational opportunities.	3	12	0	0	0	0	1	0	5	0	0	0	0	0	6	0	0
Education goals: Equitable outcomes	To reduce equity gaps in educational outcomes based on race, ethnicity, or income level.	5	11	0	0	0	1	1	0	0	1	0	0	0	0	5	0	3
Education goals: Scaling	To provide student services and educational resources at a larger scale (i.e. to growing populations of students), and/or to new contexts.	4	8	0	0	0	0	1	0	0	2	0	0	0	2	0	0	3
Education goals: Single quantitative metric	The use of a single quantitative metric in ML limits the expression of education goals. The single quantitative metric may be biased towards shorter term outcomes, or unable to express the many goals of multiple stakeholders.	10	32	2	0	3	1	0	1	3	0	3	0	0	6	3	7	3
Education goals: Student learning	To help students learn and grow intellectually.	7	34	9	0	0	7	0	1	0	2	4	0	8	0	0	3	0
Education goals: Student success	To help students attain successful educational and career outcomes.	13	56	0	0	9	5	4	2	1	4	6	1	1	9	1	8	5
Education goals: System level goals	To function well as an institution, such as meeting standards for accreditation.	7	16	0	0	1	1	1	0	5	0	1	0	1	0	6	0	0
Human engagement: Cultural resistance & change	It can be challenging for human administrators to adapt to systematic change brought about by data/ML - including required training and cultural shift.	4	8	0	0	0	0	2	3	1	0	0	0	0	0	0	0	2
Human engagement: Dedicated human operation	ML works better when there’s a human giving feedback in the system and processing the ML predictions to serve the student.	10	44	1	0	8	9	1	0	0	0	1	0	4	7	5	3	5
Human engagement: Interpretability	Human users desire interpretability of ML models.	6	16	0	1	0	6	4	0	2	0	1	0	0	0	0	2	0
Human engagement: Limited knowledge of ML	Human users (e.g. administrators and teachers) have limited technical knowledge, which prevents them from engaging critically with it.	6	23	0	0	0	5	0	2	10	0	2	0	0	2	0	0	2
Human engagement: Promises	Human users hear promises of the technology, form heightened expectations around it. It can be important to exercise caution around these expectations.	3	6	0	0	0	0	0	1	3	0	0	0	0	2	0	0	0
Human engagement: system in dialogue	The AI system prompts for human feedback on itself, is in a critical conversation with its users/stakeholders, e.g. teachers, students.	6	12	0	0	2	3	0	0	2	2	0	0	0	1	2	0	0
Impact: Dynamics vs. snapshots	Snapshots are not enough to capture the dynamic nature of education.	6	22	0	0	3	0	6	0	0	1	0	2	0	4	0	6	0
Impact: Opportunity for abuse	ML systems can be easy to game or abuse.	2	8	4	0	0	0	0	0	0	0	0	0	4	0	0	0	0
Impact: Prediction externalities	Negative side effects of making ML predictions available to students, teachers, schools, or other stakeholders.	9	47	0	0	7	2	5	10	0	0	10	0	1	5	2	0	5
Impact: Timeliness of intervention	Some interventions are most effective at specific times in a student's trajectory.	7	15	0	0	2	0	3	0	0	3	1	0	0	1	0	2	3
Impact: Validation challenges	It can be hard to validate whether an intervention actually worked, possibly due to sensitivity to changes in data and modelling choices.	6	16	0	4	5	0	0	2	0	2	0	0	0	2	0	0	1
Loss of qualitative individual narrative	Quantitative/computational group summary statistics can’t capture the full holistic individual narratives	6	19	2	0	0	2	1	5	0	0	0	0	0	0	5	4	0
ML/intervention generalizability issues	ML models suffer from scaling and generalizability challenges across differing contexts. Intervention, especially nudges, only works for a specific contexts.	10	36	0	0	4	0	4	4	1	8	5	0	1	3	0	2	4
Prediction target: Biased label	The prediction target encodes biases against historically disadvantaged populations.	4	10	0	0	0	5	0	0	0	0	1	0	0	0	3	0	1
Prediction target: Target misaligned with goals	the target is not appropriate or not the most appropriate for addressing the initial education goal.	8	41	0	0	0	5	3	0	1	0	5	0	5	6	9	0	7
Predictions to Interventions: Actionability	“Insights” from the ML model are not actionable, if people cannot change those features or intervene based on certain features.	11	48	0	0	1	11	3	0	2	0	4	1	5	3	2	7	9
Predictions to Interventions: predictions not enough	Practitioners want to know what is an effective intervention to improve the target/outcome, rather than predict the target.	12	55	0	9	2	3	2	2	0	5	12	1	1	2	0	13	3
Problem complexity	The education problem is too complex or has more aspects than can be captured by the ML problem.	11	32	0	0	1	2	1	0	4	3	1	2	7	3	1	7	0
Research incentives	Funding and academic values may have more influence on ML4Ed papers than actual education outcomes. External financial incentives might influence the target too.	11	44	0	7	2	4	1	0	5	8	11	0	1	2	1	2	0
Structural & resource inequalities: different needs	ML can serve the specific needs of historically underserved populations that are distinct from those served by existing structures. Or, the research agenda does not pay sufficient attention to different needs.	8	15	0	0	1	1	2	0	0	1	1	0	0	3	0	2	4
Structural & resource inequalities: disparate outcomes	ML usage leads to disparate negative outcomes depending on race, income, etc.	0	0	0	0	0	0	0	0	0	0	0	0	0	0	0	0	0
Structural & resource inequalities: disproportionate exposure	Income inequality leads to tighter resource constraints that drive implementation of ML interventions.	4	7	1	0	2	0	0	0	0	0	0	0	2	0	0	0	2
Structural & resource inequalities: disproportionate generalization challenges	ML usage is different across countries with different human development indices (HDI). Scaling & generalizability challenges disportionately affect under-served populations.	6	12	3	0	0	2	0	3	0	1	0	2	1	0	0	0	0

## Sheet: Sorted by frequency
Code	description	Total number of interviews with mentions	Total mentions	P01	P02	P03	P04	P05	P06	P07	P08	P09	P10	P11	P12	P13	P14	P15
Education goals: Student success	To help students attain successful educational and career outcomes.	13	56	5	8	9	5	0	1	1	6	2	9	1	4	0	4	1
Predictions to Interventions: Predictions not enough	Practitioners want to know what is an effective intervention to improve the target/outcome, rather than predict the target.	12	55	3	13	2	3	0	0	0	12	2	2	1	5	9	2	1
Data challenges: Relevant data not collected	Data (features) that would be more relevant or would contain critical information is not available, or not collected. Examples of under-collected data: teacher data, school data, home life, parental interactions, financial. Proxies may also be biased.	11	73	0	15	0	10	0	1	1	14	0	3	5	8	1	14	1
Predictions to Interventions: Actionability	“Insights” from the ML model are not actionable, if people cannot change those features or intervene based on certain features.	11	48	9	7	3	11	0	2	2	4	0	1	5	0	0	3	1
Problem complexity	The education problem is too complex or has more aspects than can be captured by the ML problem.	11	32	0	7	3	2	0	1	4	1	0	1	7	3	0	1	2
Research incentives	Funding and academic values may have more influence on ML4Ed papers than actual education outcomes. External financial incentives might influence the target too.	11	44	0	2	2	4	0	1	5	11	0	2	1	8	7	1	0
Human engagement: Dedicated human operation	ML works better when there’s a human giving feedback in the system and processing the ML predictions to serve the student.	10	44	5	3	7	9	1	5	0	1	0	8	4	0	0	1	0
Education goals: Single quantitative metric	The use of a single quantitative metric in ML limits the expression of education goals. The single quantitative metric may be biased towards shorter term outcomes, or unable to express the many goals of multiple stakeholders.	10	32	3	7	6	1	2	3	3	3	1	3	0	0	0	0	0
ML/intervention generalizability issues	ML models suffer from scaling and generalizability challenges across differing contexts. Intervention, especially nudges, only works for a specific contexts.	10	36	4	2	3	0	0	0	1	5	4	4	1	8	0	4	0
Impact: Prediction externalities	Negative side effects of making ML predictions available to students, teachers, schools, or other stakeholders.	9	47	5	0	5	2	0	2	0	10	10	7	1	0	0	5	0
Advantages of ML: Low cost	ML interventions are often done in response to lack of resources.	8	19	8	0	1	1	0	1	1	0	0	5	1	1	0	0	0
Data challenges: Use of race data	Contention around whether to include race as a feature in the model, whether the model is “using” race information via proxies. Demographic data may be used differently for auditing vs. prediction/intervention.	8	48	3	8	4	5	0	10	2	8	0	0	0	0	0	8	0
Prediction target: Target misaligned with goals	the target is not appropriate or not the most appropriate for addressing the initial education goal.	8	41	7	0	6	5	0	9	1	5	0	0	5	0	0	3	0
Structural & resource inequalities: Different needs	ML can serve the specific needs of historically underserved populations that are distinct from those served by existing structures. Or, the research agenda does not pay sufficient attention to different needs.	8	15	4	2	3	1	0	0	0	1	0	1	0	1	0	2	0
Advantages of ML: Personalization	ML is used for personalized educational tools.	7	8	1	0	1	0	0	1	2	0	0	1	1	1	0	0	0
Education goals: Student learning	To help students learn and grow intellectually.	7	34	0	3	0	7	9	0	0	4	1	0	8	2	0	0	0
Education goals: System level goals	To function well as an institution, such as meeting standards for accreditation.	7	16	0	0	0	1	0	6	5	1	0	1	1	0	0	1	0
Impact: Timeliness of intervention	Some interventions are most effective at specific times in a student's trajectory.	7	15	3	2	1	0	0	0	0	1	0	2	0	3	0	3	0
Advantages of ML: Incremental changes	Improvements in ML prediction qualities are usually incremental. However, small incremental improvements can affect a large number of people at scale, and/or accumulate.	6	10	0	0	0	2	0	0	0	0	0	1	1	2	3	1	0
Cultural attitudes and consequences of prediction	Using prediction itself reflects and propagates a culture that promotes the value of data and automation over existing education/human values.	6	33	0	0	8	0	15	0	0	0	1	0	0	1	2	6	0
Data challenges: Biased data from humans	Data comes from past human decisions that have not been critically evaluated for bias.	6	15	1	0	0	0	0	3	7	1	0	1	2	0	0	0	0
Human engagement: Interpretability	Human users desire interpretability of ML models.	6	16	0	2	0	6	0	0	2	1	0	0	0	0	1	4	0
Human engagement: Limited knowledge of ML	Human users (e.g. administrators and teachers) have limited technical knowledge, which prevents them from engaging critically with it.	6	23	2	0	2	5	0	0	10	2	2	0	0	0	0	0	0
Human engagement: system in dialogue	The AI system prompts for human feedback on itself, is in a critical conversation with its users/stakeholders, e.g. teachers, students.	6	12	0	0	1	3	0	2	2	0	0	2	0	2	0	0	0
Impact: Dynamics vs. snapshots	Snapshots are not enough to capture the dynamic nature of education.	6	22	0	6	4	0	0	0	0	0	0	3	0	1	0	6	2
Impact: Validation challenges	It can be hard to validate whether an intervention actually worked, possibly due to sensitivity to changes in data and modelling choices.	6	16	1	0	2	0	0	0	0	0	2	5	0	2	4	0	0
Loss of qualitative individual narrative	Quantitative/computational group summary statistics can’t capture the full holistic individual narratives	6	19	0	4	0	2	2	5	0	0	5	0	0	0	0	1	0
Structural & resource inequalities: Disproportionate generalization challenges	ML usage is different across countries with different human development indices (HDI). Scaling & generalizability challenges disportionately affect under-served populations.	6	12	0	0	0	2	3	0	0	0	3	0	1	1	0	0	2
Education goals: Equitable outcomes	To reduce equity gaps in educational outcomes based on race, ethnicity, or income level.	5	11	3	0	0	1	0	5	0	0	0	0	0	1	0	1	0
Advantages of ML: Reduces embarassment	Students asking questions to chatbots or getting essay feedback are less afraid to ask sensitive questions to an ML system. Interactions with machines might mitigate social anxiety or social desirability response bias.	4	6	1	0	0	0	1	0	0	0	0	3	0	0	0	1	0
Education goals: Scaling	To provide student services and educational resources at a larger scale (i.e. to growing populations of students), and/or to new contexts.	4	8	3	0	2	0	0	0	0	0	0	0	0	2	0	1	0
Human engagement: Cultural resistance & change	It can be challenging for human administrators to adapt to systematic change brought about by data/ML - including required training and cultural shift.	4	8	2	0	0	0	0	0	1	0	3	0	0	0	0	2	0
Prediction target: Biased label	The prediction target encodes biases against historically disadvantaged populations.	4	10	1	0	0	5	0	3	0	1	0	0	0	0	0	0	0
Structural & resource inequalities: Disproportionate exposure	Income inequality leads to tighter resource constraints that drive implementation of ML interventions.	4	7	2	0	0	0	1	0	0	0	0	2	2	0	0	0	0
Advantages of ML: Formalization drives systematic change	The use of ML encourages formalization of processes and decision variables. Sometimes this forces systematic improvements. ML formalization also leads to efficiency/standardization.	3	11	5	0	0	0	0	2	4	0	0	0	0	0	0	0	0
Advantages of ML: Real Time Feedback	ML can provide large amounts of immediate (real-time) feedback to students.	3	3	0	0	0	1	0	0	0	0	0	1	0	1	0	0	0
Education goals: Equitable access	Ensuring all students have equitable access to educational opportunities.	3	12	0	0	0	0	0	6	5	0	0	0	0	0	0	1	0
Human engagement: Promises	Human users hear promises of the technology, form heightened expectations around it. It can be important to exercise caution around these expectations.	3	6	0	0	2	0	0	0	3	0	1	0	0	0	0	0	0
Impact: Opportunity for abuse	ML systems can be easy to game or abuse.	2	8	0	0	0	0	4	0	0	0	0	0	4	0	0	0	0
